# Supplementary material for: The Prognostic Value of Neutrophil-to-Lymphocyte Ratio and Platelet-to-Lymphocyte Ratio in Patients with Hepatocellular Carcinoma Receiving Atezolizumab Plus Bevacizumab
Source: Cancers (Basel). 2022 Jan 11;14(2):343. doi: 10.3390/cancers14020343 (PMC8774110; doi:10.3390/cancers14020343)
Supplement: Supplementary file 1 [file cancers-14-00343-s001.zip]

Archive with 1 entries (1 files):
- cancers-1523402-supplementary.pdf
